# Supplementary material for: Exosomal Cripto-1 Serves as a Potential Biomarker for Perihilar Cholangiocarcinoma
Source: Front Oncol. 2021 Aug 9;11:730615. doi: 10.3389/fonc.2021.730615 (PMC8380828; doi:10.3389/fonc.2021.730615)
Supplement: Supplementary file 1 [file DataSheet_1.zip]

Archive with 11 entries (10 files):
- supplementary materials/
- supplementary materials/figure s1.tif
- supplementary materials/figure s2.tif
- supplementary materials/figure s3.tif
- supplementary materials/figure s4.tif
- supplementary materials/figure s5.tif
- supplementary materials/figure s6.tif
- supplementary materials/figure s7.tif
- supplementary materials/Supplementary Figure legend.docx
- supplementary materials/Table s1.doc
- supplementary materials/Table s2.doc
